# Supplementary material for: Exploring the Potential of Phytocompounds for Targeting Epigenetic Mechanisms in Rheumatoid Arthritis: An In Silico Study Using Similarity Indexing
Source: Molecules. 2023 Mar 7;28(6):2430. doi: 10.3390/molecules28062430 (PMC10051859; doi:10.3390/molecules28062430)
Supplement: Supplementary file 1 [file molecules-28-02430-s001.zip]

Archive with 1 entries (1 files):
- molecules-2251939-supplementary.pdf
